# Supplementary material for: Hantavirus in Panama: Twenty Years of Epidemiological Surveillance Experience
Source: Viruses. 2023 Jun 19;15(6):1395. doi: 10.3390/v15061395 (PMC10304491; doi:10.3390/v15061395)
Supplement: Supplementary file 1 [file viruses-15-01395-s001.zip]

Archive with 9 entries (8 files):
- viruses-2428505-supplementary/
- viruses-2428505-supplementary.pdf
- viruses-2428505-supplementary/Figure S1_16052023.tiff
- viruses-2428505-supplementary/Figure S2_06062023.tif
- viruses-2428505-supplementary/Figure S3_16052023.tiff
- __MACOSX/._viruses-2428505-supplementary
- __MACOSX/viruses-2428505-supplementary/._Figure S1_16052023.tiff
- __MACOSX/viruses-2428505-supplementary/._Figure S2_06062023.tif
- __MACOSX/viruses-2428505-supplementary/._Figure S3_16052023.tiff
